# Supplementary material for: Supplementation with Serum-Derived Extracellular Vesicles Reinforces Antitumor Immunity Induced by Cryo-Thermal Therapy
Source: Int J Mol Sci. 2021 Oct 13;22(20):11021. doi: 10.3390/ijms222011021 (PMC8539038; doi:10.3390/ijms222011021)
Supplement: Supplementary file 1 [file ijms-22-11021-s001.zip]

Archive with 1 entries (1 files):
- ijms-1371517-supplementary.pdf
